# Supplementary material for: Transcriptome sequencing and differential expression analysis of seed starch accumulation in Chinese chestnut Metaxenia
Source: BMC Genomics. 2021 Aug 13;22:617. doi: 10.1186/s12864-021-07923-5 (PMC8362260; doi:10.1186/s12864-021-07923-5)
Supplement: Supplementary file 1 — Additional file 1: Figure S1. Pearson correlation between samples. Figure S2. DEGs and GO annotations in different stages of seeds from three pollination combinations. A: DEGs in different stages. B: GO annotations in different stages. Figure S3. WGCNA of all KEGG pathways. A: Hierarchical clustering of unigenes and module identification. B: Relationships between gene modules and sample groups. Table S1. Statistical analysis of transcriptome sequencing in seeds from three pollination combinations. Table S2. The ten most enriched KO terms of each group are listed. [file 12864_2021_7923_MOESM1_ESM.zip › Table S1.xlsx]

## Sheet: Sheet1
sample	raw_reads	clean_reads	clean_bases	error_rate	Q20	Q30	GC_pct
YFF-S3-1	54927304	52919960	7.94G	0.01	97.59	93.97	45.07
YFF-S3-2	58198918	55641142	8.35G	0.01	97.85	94.59	44.95
YFF-S3-3	48447616	46541422	6.98G	0.01	97.61	94	44.9
YFR-S3-1	57271688	54640450	8.2G	0.01	97.29	93.36	44.83
YFR-S3-2	49482488	47500662	7.13G	0.01	97.63	94.05	44.97
YFR-S3-3	40998716	39275056	5.89G	0.01	97.58	93.9	45.43
YFM-S3-1	55011090	53481898	8.02G	0.03	97.3	92.68	44.14
YFM-S3-2	54594846	53178088	7.98G	0.03	96.64	91.28	44.49
YFM-S3-3	47877302	46478484	6.97G	0.03	96.86	91.72	44.25
YFF-S2-1	58513010	56933098	8.54G	0.03	96.71	91.43	44.78
YFF-S2-2	54703192	53200916	7.98G	0.03	96.63	91.27	44.94
YFF-S2-3	55810882	54062438	8.11G	0.03	97.16	92.33	45
YFR-S2-1	47559876	46118058	6.92G	0.03	97.12	92.25	44.67
YFR-S2-2	54324278	52442480	7.87G	0.03	96.9	91.79	44.69
YFR-S2-3	53996894	52164914	7.82G	0.03	97.12	92.26	45.16
YFM-S2-1	52139468	50584382	7.59G	0.03	97.38	92.9	44.4
YFM-S2-2	53269538	51827352	7.77G	0.03	96.74	91.53	44.56
YFM-S2-3	52403222	50628938	7.59G	0.03	97.26	92.57	44.8
YFF-S1-1	54681640	52384200	7.86G	0.03	97.9	93.79	45.79
YFF-S1-2	60204618	58076636	8.71G	0.03	97.69	93.29	45.22
YFF-S1-3	50895280	49006010	7.35G	0.03	97.99	94.01	45.22
YFR-S1-1	51396242	49730394	7.46G	0.03	97.95	93.9	45.19
YFR-S1-2	56938598	53820168	8.07G	0.03	97.56	93.03	44.92
YFR-S1-3	53934240	51695062	7.75G	0.03	97.84	93.64	44.97
YFM-S1-1	54384666	52341152	7.85G	0.03	97.36	92.5	45.49
YFM-S1-2	57866234	55835946	8.38G	0.03	97.74	93.37	45.03
YFM-S1-3	53075960	50795940	7.62G	0.03	97.5	92.81	44.84
