# Supplementary material for: Transcriptome sequencing and differential expression analysis of seed starch accumulation in Chinese chestnut Metaxenia
Source: BMC Genomics. 2021 Aug 13;22:617. doi: 10.1186/s12864-021-07923-5 (PMC8362260; doi:10.1186/s12864-021-07923-5)
Supplement: Supplementary file 1 — Additional file 1: Figure S1. Pearson correlation between samples. Figure S2. DEGs and GO annotations in different stages of seeds from three pollination combinations. A: DEGs in different stages. B: GO annotations in different stages. Figure S3. WGCNA of all KEGG pathways. A: Hierarchical clustering of unigenes and module identification. B: Relationships between gene modules and sample groups. Table S1. Statistical analysis of transcriptome sequencing in seeds from three pollination combinations. Table S2. The ten most enriched KO terms of each group are listed. [file 12864_2021_7923_MOESM1_ESM.zip › Table S2.xlsx]

## Sheet: Sheet1
YFF
S2 vs S1
KEGGID	Description	GeneRatio	BgRatio	pvalue	padj
zma03010	Ribosome	128/737	237/3761	1.7215e-34	1.58378e-32
zma03030	DNA replication	15/737	33/3761	0.000632499	0.029095
zma03022	Basal transcription factors	12/737	38/3761	0.0536317	0.999899
zma00564	Glycerophospholipid metabolism	13/737	43/3761	0.0629119	0.999899
zma03420	Nucleotide excision repair	11/737	37/3761	0.092234	0.999899
zma00195	Photosynthesis	9/737	29/3761	0.097118	0.999899
zma04070	Phosphatidylinositol signaling system	12/737	44/3761	0.136791	0.999899
zma04141	Protein processing in endoplasmic reticulum	37/737	159/3761	0.138302	0.999899
zma00561	Glycerolipid metabolism	9/737	32/3761	0.158606	0.999899
zma03440	Homologous recombination	14/737	56/3761	0.193133	0.999899
S3 vs S1
KEGGID	Description	GeneRatio	BgRatio	pvalue	padj
zma03010	Ribosome	162/1485	241/3840	1.91392e-20	1.81823e-18
zma00010	Glycolysis / Gluconeogenesis	36/1485	56/3840	8.29382e-05	0.00393956
zma00190	Oxidative phosphorylation	32/1485	50/3840	0.000232959	0.00607067
zma00061	Fatty acid biosynthesis	17/1485	22/3840	0.000255607	0.00607067
zma03050	Proteasome	30/1485	54/3840	0.00834263	0.15851
zma01212	Fatty acid metabolism	23/1485	40/3840	0.011772	0.186389
zma00250	Alanine, aspartate and glutamate metabolism	12/1485	18/3840	0.0149306	0.202629
zma00561	Glycerolipid metabolism	19/1485	33/3840	0.0209547	0.234283
zma00710	Carbon fixation in photosynthetic organisms	17/1485	29/3840	0.0228792	0.234283
zma00030	Pentose phosphate pathway	15/1485	25/3840	0.0246613	0.234283
YFR
S2 vs S1
KEGGID	Description	GeneRatio	BgRatio	pvalue	padj
zma03440	Homologous recombination	10/250	57/3820	0.00335941	0.258675
zma03030	DNA replication	6/250	33/3820	0.0183476	0.504872
zma00053	Ascorbate and aldarate metabolism	4/250	17/3820	0.021643	0.504872
zma03420	Nucleotide excision repair	6/250	37/3820	0.0309782	0.504872
zma03430	Mismatch repair	5/250	28/3820	0.0327839	0.504872
zma00561	Glycerolipid metabolism	5/250	32/3820	0.054401	0.698146
zma00260	Glycine, serine and threonine metabolism	4/250	25/3820	0.0765548	0.842103
zma00052	Galactose metabolism	3/250	20/3820	0.138858	0.908543
zma03040	Spliceosome	16/250	187/3820	0.160588	0.908543
zma00340	Histidine metabolism	2/250	12/3820	0.182964	0.908543
S3 vs S1
KEGGID	Description	GeneRatio	BgRatio	pvalue	padj
zma00010	Glycolysis / Gluconeogenesis	37/1638	56/3874	0.000255897	0.0231611
zma03010	Ribosome	128/1638	243/3874	0.000482524	0.0231611
zma03030	DNA replication	22/1638	32/3874	0.00217608	0.0696345
zma00061	Fatty acid biosynthesis	17/1638	24/3874	0.00434141	0.0855611
zma00053	Ascorbate and aldarate metabolism	13/1638	17/3874	0.00445631	0.0855611
zma00710	Carbon fixation in photosynthetic organisms	19/1638	29/3874	0.00962385	0.139485
zma00860	Porphyrin and chlorophyll metabolism	20/1638	31/3874	0.0101708	0.139485
zma01200	Carbon metabolism	83/1638	163/3874	0.0142807	0.171369
zma04016	MAPK signaling pathway - plant	36/1638	64/3874	0.0161628	0.172403
zma01230	Biosynthesis of amino acids	86/1638	171/3874	0.0187418	0.179922
YFM
S2 vs S1
KEGGID	Description	GeneRatio	BgRatio	pvalue	padj
zma03010	Ribosome	75/423	240/3811	1.27472e-18	1.07076e-16
zma04933	AGE-RAGE signaling pathway in diabetic complications	5/423	12/3811	0.00671123	0.281872
zma00561	Glycerolipid metabolism	8/423	32/3811	0.020509	0.534733
zma00350	Tyrosine metabolism	5/423	16/3811	0.0254635	0.534733
zma00053	Ascorbate and aldarate metabolism	5/423	17/3811	0.0328796	0.552378
zma00190	Oxidative phosphorylation	10/423	50/3811	0.0446579	0.61426
zma00260	Glycine, serine and threonine metabolism	6/423	25/3811	0.0511883	0.61426
zma00906	Carotenoid biosynthesis	4/423	15/3811	0.0758411	0.756951
zma00910	Nitrogen metabolism	3/423	10/3811	0.0901133	0.756951
zma00950	Isoquinoline alkaloid biosynthesis	3/423	10/3811	0.0901133	0.756951
S3 vs S1
KEGGID	Description	GeneRatio	BgRatio	pvalue	padj
zma00010	Glycolysis / Gluconeogenesis	37/1710	55/3843	0.000506443	0.0314991
zma03030	DNA replication	24/1710	33/3843	0.000921443	0.0314991
zma03430	Mismatch repair	21/1710	28/3843	0.00100529	0.0314991
zma03050	Proteasome	36/1710	56/3843	0.00210769	0.0495307
zma00061	Fatty acid biosynthesis	17/1710	23/3843	0.00404128	0.0570706
zma01200	Carbon metabolism	89/1710	162/3843	0.00410882	0.0570706
zma00250	Alanine, aspartate and glutamate metabolism	14/1710	18/3843	0.00424994	0.0570706
zma01212	Fatty acid metabolism	25/1710	40/3843	0.0162439	0.190866
zma00220	Arginine biosynthesis	10/1710	13/3843	0.018435	0.192544
zma00350	Tyrosine metabolism	11/1710	15/3843	0.0229847	0.216057
